# Supplementary material for: Therapeutic Potential of Zeolites/Vitamin B12 Nanocomposite on Complete Freund’s Adjuvant-Induced Arthritis as a Bone Disorder: In Vivo Study and Bio-Molecular Investigations
Source: Pharmaceuticals (Basel). 2023 Feb 13;16(2):285. doi: 10.3390/ph16020285 (PMC9964923; doi:10.3390/ph16020285)
Supplement: Supplementary file 1 [file pharmaceuticals-16-00285-s001.zip]

Archive with 1 entries (1 files):
- pharmaceuticals-2077204-supplementary.pdf
